# Supplementary material for: Associations between two conceptualizations of materialism and subjective wellbeing in China: A meta-analysis of studies from 1998 to 2022
Source: Front Psychol. 2022 Sep 23;13:982172. doi: 10.3389/fpsyg.2022.982172 (PMC9539119; doi:10.3389/fpsyg.2022.982172)
Supplement: Supplementary file 1 [file Table_1.XLSX]

## Sheet: Sheet2
year	计数项:GINI Coefficient
1990
2006	1
2008	2
2009	1
2010	5
2011	6
2012	5
2013	5
2014	5
2015	4
2016	8
2017	6
2018	6
2019	4
2020	1
2021
(空白)

## Sheet: MAT
Study	N	Materialism measure	SWB measure	Type of participants	publication	% female	Mean age	r overall	r LS	r PA	r NA	year	Per Capita GDP Indices（preceding=100）	Per capital GDP Indices (1978=100)	GINI Coefficient	Capita Consumption Expenditure Indices of Households	GDP growth
Chen (2014)	261	MVS-18	SWLS, / PANAS	C	P	63.6	23.07±1.27		-0.35			2012	107.1	1729.6	0.474	1376.3
Duh (2021)	207	MVS	OHS	C, Ad	P	51.69	-	0.406				2019	106.0	2674.3	0.465	2131.6
Gao (2020)	244	MVS-13	IWB	C, Ad	p	77.87	25.83±7.01	-0.136	-0.097			2018	106.3	2524.1	0.468	2019.7
Gu (2015)	398	MVS-15	SWLS+PANAS	C	P	63.56	-	-0.21	-0.195	0	0.171	2013	107.1	1851.6	0.473	1471.2
Gu (2016)	418	MVS-15	SWLS+PANAS	C	P	63.39	20.50±1.50	-0.18	-0.2	-0.01	0.16	2014	106.8	1976.6	0.469	1581.0
Guo & Yang (2021)	373	MVS-13	GWBS	C	P	68.55		-0.24				2019	106.0	2674.3	0.465	2131.6
Guo (2014)	263	MVS-18	SHS	-	U	82.51	21.29±1.88	-0.138				2012	107.1	1729.6	0.474	1376.3
Guo et al (2019)	575	MVS-C	IWB	C	p	49.4	12.76	-0.2				2017	106.3	2375.6	0.467	1902.3
Huang (2014)	572	MVS-13	SWLS+PANAS	C	U	69.93	-	-0.242	-0.187	-0.138	0.196	2012	107.1	1729.6	0.474	1376.3
Jiang (2012)	1455	MVS-18	SWLS+PANAS	C	P	50.52	21.3±1.09	-0.32				2010	110.1	1481.8	0.481	1158.0
Jiang H (2016)	764	MVS-13	SLSS	C	P	60.21	19.5		-0.17	-0.1	0.22	2014	106.8	1976.6	0.469	1581.0
Jiang J (2016) sample1	210	MVS-16	SWLS+PANAS	C	P	43.81	-	-0.33				2014	106.8	1976.6	0.469	1581.0
Jiang J (2016) sample2	218	MVS-16	SWLS,+PANAS	C	P	77.98	19.60±0.87	-0.24				2014	106.8	1976.6	0.469	1581.0
Jing (2017)	1158	MVS-13	GWBS	C	U	62.69	-	-0.266				2015	106.4	2103.5	0.462	1690.6
Li J et al (2010)	253	MVS-13	IWB	Ad	P	NA	-	-0.021				2008	109.0	1236.3	0.491	955.9
Li N (2019)	698	MVS-13	GWBS	EM	UP	48.71	-	-0.247				2017	106.3	2375.6	0.467	1902.3
Li Y (2014b)	918	MVS-9	SWLS / PANAS	-	P	52.4	34		-0.09	-0.1	0.21	2013	107.1	1851.6	0.473	1471.2
Lin (2011)	405	MVS-18	SWLS	C	U	58.02	22	-0.13				2009	107.1	1345.8	0.49	1068.4
Lin (2020)	405	MVS-18	SWLS	C	P	-	22	-0.13				2018	106.3	2524.1	0.468	2019.7
Liu (2018)	3563	MVS-13	SWLS	EM	P	62.05	-		-0.37			2016	106.2	2234.7	0.465	1804.9
Lu (2019)	179	MVS Self-developed	SWLS+PANAS	-	U	65.92	-	-0.12	-0.17	-0.05	0.2	2017	106.3	2375.6	0.467	1902.3
Luo (2018)	467	MVS-13	MSWBS-S	EM	U	56.51	16.81	-0.274				2016	106.2	2234.7	0.465	1804.9
	★467	MVS-13	MSWBS-T	EM	U	56.51	16.81	-0.196
Ma & Ding (2020)	386	MVS-13	SWLS	C	P	56.99	-	-0.14				2018	106.3	2524.1	0.468	2019.7
Ma et al (2020)	321	MVS-18	CWBS-S	C	p	54.52	-	-0.226	-0.153	-0.119	0.214	2018	106.3	2524.1	0.468	2019.7
	★321	MVS-18	CWBS-P	C	P	54.52	-	-0.182
Ren et al (2019)	537	MVS-13	IWB	Ad	P	100	31.16±3.04	-0.13	-0.096			2017	106.3	2375.6	0.467	1902.3
Sirgy(1998)	187	MVS-7	SWLS	-	P	NA	32.88±8.32	-0.165				1990	112.6	237.5		234.9
Wang et al (2017)	565	MVS-18	SWLS	C	p	63.89	19.34±1.06	-0.27				2015	106.4	2103.5	0.462	1690.6
Wang L (2012)	443	MVS-18	SWLS / PANAS	-	U	49.66	-		-0.301	-0.067	0.207	2010	110.1	1481.8	0.481	1158.0
Wang R (2011)	402	MVS-15	MHQ-S	C	U	55.47		-0.214	-0.178	-0.128	0.16	2011	109.0	1614.5	0.477	1267.5
	★402	MVS-15	MHQ-P	C	U	55.47	-	-0.07
Wen & Xu (2018)	380	MVS-13	SWLS,+PANAS	C	P	54.21	-	-0.021	-0.178	-0.074	0.182	2016	106.2	2234.7	0.465	1804.9
	★380	MVS-13	PWBS	C	P	54.21	-	-0.25
Xie (2013)	701	MVS-18	SWLS,	EM	P	56.49	-		-0.17	-0.1	0.15	2011	109.0	1614.5	0.477	1267.5
	★701	MVS-18	PWBS	EM	P	56.49	-	-0.19
Xu (2013)b	267	MVS-13	SWLS	C	P	52.81	-	-0.118				2011	109.0	1614.5	0.477	1267.5
Yang (2018)	630	MVS-18	SWLS+PANAS	C	UP	54.44	-	-0.372				2016	106.2	2234.7	0.465	1804.9
Yao (2014)	525	MVS-10	ALSS / PANAS	EM	U		-	-0.559				2012	107.1	1729.6	0.474	1376.3
Yu (2016)	946	MVS-18	SWLS,	C	P	54.02	20.32±0.15		-0.39	-0.34	0.32	2014	106.8	1976.6	0.469	1581.0
	★946	MVS-18	PWBS	C	P	54.02	20.32±0.15	-0.271
Yuan (2012)	724	MVS-7	SWLS / PANAS	-	U	49.59	31.30±11.6		-0.03	0	0.12	2011	109.0	1614.5	0.477	1267.5
Zhao et al (2019)	563	MVS-18	SWLS,+SHS	Ad	P	41.74	29.14±2.37	-0.31	-0.22			2017	106.3	2375.6	0.467	1902.3
Zheng (2020)	547	MVS-15	SWLS, PANAS	C	P	36.38	-	-0.11	-0.11	-0.09	0.21	2018	106.3	2524.1	0.468	2019.7
Zhou (2021)	3981	MVS-5	SWLS	EM	UP	46.09	14.65±1.11		-0.308			2021
Zhou et al (2020)	225	MVS-13	MSLSS, ABS	C	P	63.72	19.95	-0.07		-0.04	0.07	2018	106.3	2524.1	0.468	2019.7

## Sheet: Sheet1
Study	N	Materialism measure	SWB measure	Type of participants	publication	% female	Mean age	r overall	r LS	r PA	r NA	year	GINI Coefficient	Per Capita GDP Indices（preceding=100）	Per capital GDP Indices (1978=100)	GINI Coefficient	per Capita Consumption Expenditure Indices of Households	GDP growth	GDP percent growth
Gu (2015)	398	MVS-15	SWLS+PANAS	C	P	63.56	-	-0.21	-0.195	0	0.171	2013	0.473	107.1	1851.6	0.473	1471.2	0	7.1
Gu (2016)	418	MVS-15	SWLS+PANAS	C	P	63.39	20.50±1.50	-0.18	-0.2	-0.01	0.16	2014	0.469	106.8	1976.6	0.469	1581.0		6.8
Guo (2014)	263	MVS-18	SHS	-	U	82.51	21.29±1.88	-0.138				2012	0.474	107.1	1729.6	0.474	1376.3		7.1
Huang (2014)	572	MVS-13	SWLS+PANAS	C	U	69.93	-	-0.242	-0.187	-0.138	0.196	2012	0.474	107.1	1729.6	0.474	1376.3		7.1
Jiang (2012)	1455	MVS-18	SWLS+PANAS	C	P	50.52	21.3±1.09	-0.32				2010	0.481	110.1	1481.8	0.481	1158.0		10.1
Li J et al (2010)	253	MVS-13	IWB	Ad	P	NA	-	-0.021				2008	0.491	109.0	1236.3	0.491	955.9		9
Li Y (2014b)	918	MVS-9	SWLS / PANAS	-	P	52.4	34		-0.09	-0.1	0.21	2013	0.473	107.1	1851.6	0.473	1471.2	0	7.1
Lin (2011)	405	MVS-18	SWLS	C	U	58.02	22	-0.13				2009	0.49	107.1	1345.8	0.49		-1.9	7.1
Wang L (2012)	443	MVS-18	SWLS / PANAS	-	U	49.66	-		-0.301	-0.067	0.207	2010	0.481	110.1	1481.8	0.481	1158.0		10.1
Wang R (2011)	402	MVS-15	MHQ-S	C	U	55.47		-0.214	-0.178	-0.128	0.16	2011	0.477	109.0	1614.5	0.477	1267.5		9
	★402	MVS-15	MHQ-P	C	U	55.47	-	-0.07											-100
Xie (2013)	701	MVS-18	SWLS,	EM	P	56.49	-		-0.17	-0.1	0.15	2011	0.477	109.0	1614.5	0.477	1267.5		9
	★701	MVS-18	PWBS	EM	P	56.49	-	-0.19											-100
Xu (2013)	267	MVS-13	SWLS	C	P	52.81	-	-0.118				2011	0.477	109.0	1614.5	0.477	1267.5		9
Yao (2014)	525	MVS-10	ALSS / PANAS	EM	U		-	-0.559				2012	0.474	107.1	1729.6	0.474	1376.3		7.1
Yu (2016)	946	MVS-18	SWLS,	C	P	54.02	20.32±0.15		-0.39	-0.34	0.32	2014	0.469	106.8	1976.6	0.469	1581.0		6.8
	★946	MVS-18	PWBS	C	P	54.02	20.32±0.15	-0.271											-100
Yuan (2012)	724	MVS-7	SWLS / PANAS	-	U	49.59	31.30±11.6		-0.03	0	0.12	2011	0.477	109.0	1614.5	0.477	1267.5		9
Chen (2014)	261	MVS-18	SWLS, / PANAS	C	P	63.6	23.07±1.27		-0.35			2012	0.474	107.1	1729.6	0.474	1376.3		7.1
Jiang H (2016)	764	MVS-13	SLSS	C	P	60.21	19.5		-0.17	-0.1	0.22	2014	0.469	106.8	1976.6	0.469	1581.0		6.8
Jiang J (2016) sample1	210	MVS-16	SWLS+PANAS	C	P	43.81	-	-0.33				2014	0.469	106.8	1976.6	0.469	1581.0		6.8
Jiang J (2016) sample 2	218	MVS-16	SWLS,+PANAS	C	P	77.98	19.60±0.87	-0.24				2014	0.469	106.8	1976.6	0.469	1581.0		6.8
Sirgy(1998)	187	MVS-7	SWLS	-	P	NA	32.88±8.32	-0.165				1990		112.6	237.5		234.9		12.6
Wang et al (2017)	565	MVS-18	SWLS	C	p	63.89	19.34±1.06	-0.27				2015	0.462	106.4	2103.5	0.462	1690.6		6.4
Ren et al (2019)	537	MVS-13	IWB	Ad	P	100	31.16±3.04	-0.13	-0.096			2017	0.467	106.3	2375.6	0.467	1902.3		6.3
Zhao et al (2019)	563	MVS-18	SWLS,+SHS	Ad	P	41.74	29.14±2.37	-0.31	-0.22			2017	0.467	106.3	2375.6	0.467	1902.3		6.3
Ma & Ding (2020)	386	MVS-13	SWLS	C	P	56.99	-	-0.14				2018	0.468	106.3	2524.1	0.468	2019.7		6.3
Yang (2018)	630	MVS-18	SWLS+PANAS	C	UP	54.44	-	-0.372				2016	0.465	106.2	2234.7	0.465	1804.9		6.2
Wen & Xu (2018)	380	MVS-13	SWLS,+PANAS	C	P	54.21	-	-0.021	-0.178	-0.074	0.182	2016	0.465	106.2	2234.7	0.465	1804.9		6.2
	★380	MVS-13	PWBS	C	P	54.21	-	-0.25											-100
Guo & Yang (2021)	373	MVS-13	GWBS	C	P	68.55		-0.24				2019	0.465	106.0	2674.3	0.465	2131.6		6
Zhou et al (2020)	225	MVS-13	MSLSS, ABS	C	P	63.72	19.95	-0.07		-0.04	0.07	2018	0.468	106.3	2524.1	0.468	2019.7		6.3
Jing (2017)	1158	MVS-13	GWBS	C	U	62.69	-	-0.266				2015	0.462	106.4	2103.5	0.462	1690.6		6.4
Luo (2018)	467	MVS-13	MSWBS-S	EM	U	56.51	16.81	-0.274				2016	0.465	106.2	2234.7	0.465	1804.9		6.2
	★467	MVS-13	MSWBS-T	EM	U	56.51	16.81	-0.196											-100
Lu (2019)	179	MVS Self-developed	SWLS+PANAS	-	U	65.92	-	-0.12	-0.17	-0.05	0.2	2017	0.467	106.3	2375.6	0.467	1902.3		6.3
Lin (2020)	405	MVS-18	SWLS	C	P	-	22	-0.13				2018	0.468	106.3	2524.1	0.468	2019.7		6.3
Gao (2020)	244	MVS-13	IWB	C, Ad	p	77.87	25.83±7.01	-0.136	-0.097			2018	0.468	106.3	2524.1	0.468	2019.7		6.3
Guo et al (2019)	575	MVS-C	IWB	C	p	49.4	12.76	-0.2				2017	0.467	106.3	2375.6	0.467	1902.3		6.3
Liu (2018)	3563	MVS-13	SWLS	EM	P	62.05	-		-0.37			2016	0.465	106.2	2234.7	0.465	1804.9		6.2
Ma et al (2020)	321	MVS-18	CWBS-S	C	p	54.52	-	-0.226	-0.153	-0.119	0.214	2018	0.468	106.3	2524.1	0.468	2019.7		6.3
	★321	MVS-18	CWBS-P	C	P	54.52	-	-0.182											-100
Zheng (2020)	547	MVS-15	SWLS, PANAS	C	P	36.38	-	-0.11	-0.11	-0.09	0.21	2018	0.468	106.3	2524.1	0.468	2019.7		6.3
Duh (2021)	207	MVS	OHS	C, Ad	P	51.69	-	0.406				2019	0.465	106	2674.3	0.465	2131.6		6
Li N (2019)	698	MVS-13	GWBS	EM	UP	48.71	-	-0.247				2017	0.467	106.3	2375.6	0.467	1902.3		6.3
Zhou (2021)	3981	MVS-5	SWLS	EM	UP	46.09	14.65±1.11		-0.308			2021		暂未找到计算后的指标					#VALUE!
Zheng et al (2021)	1567	AI 1-item absolute	CSWBS	Md, C	P	-	29.33±6.00	-0.21				2019	0.465	106	2674.3	0.465	2131.6		6
Yu (2018)	710	AI-35 absolute	SWLS, PANAS	EM	UP	-	-	-0.07				2016	0.465	106.2	2234.7	0.465	1804.9		6.2
Qiu et al (2012)	327	AI-18 absolute	SWLS, PANAS	Ad	P	-	23.61±2.89	0.09				2010	0.481	110.1	1481.8	0.481	1158.0		10.1
Gatersleben et al (2018)	961	Extrinsic goals	SWLS	mixed	P	-	-	-0.25				2016	0.465	106.2	2234.7	0.465	1804.9		6.2
Du (2019)	575	AI-35 absolute	CSSWB	C	P	53.57	19.51±1.03	-0.165				2017	0.467	106.3	2375.6	0.467	1902.3		6.3
Yang et al (2021)	429	AI-35 absolute	SWLS, PANAS	C, Ad	P	60.14	-	0.26	0.15	0.29	0.2	2019	0.465	106.0	2674.3	0.465	2131.6		6
Tao (2018)	493	AI-35 absolute	IWB	-	P	47.7	14.76±1.23	-0.05				2016	0.465	106.2	2234.7	0.465	1804.9		6.2
Lekes et al (2010)	515	AI-14 absolute	CSC, PANAS	ME	P	56.12	15.5	0.13				2008	0.491	109.0	1236.3	0.491	955.9		9
Ku (2015) sample1	516	AI=12 relative	SWLS	ME	P	47.7	12.94±0.96		-0.18			2013	0.473	107.1	1851.6	0.473	1471.2	0	7.1
Ku (2015) sample2	531	AI=12 relative	SWLS	ME	P	62.3	16.57±0.83		-0.2			2013	0.473	107.1	1851.6	0.473	1471.2	0	7.1
范有靖 (2012)	194	AI-35 absolute	SWB-CR综合	Ad	UP	42.46	22.2±4.2	0.01				2010	0.481	110.1	1481.8	0.481	1158.0		10.1
Lei & Huang (2015)	484	AI-35 absolute	SWLS, PANAS	C	P	50.62	20.26±1.31		-0.593	-0.672	0.389	2012	0.474	107.1	1729.6	0.474	1376.3		7.1
李原 (2017)	15870	AI-35 absolute	SWLS, PANAS	C, Ad	P	85.79	26.9		0.047	0.032	0.08	2015	0.462	106.4	2103.5	0.462	1690.6		6.4
	★15870	AI-35 absolute	OHS-hedonic					0.235											-100
	★15870	AI-35 absolute	OHS-eudemonic					0.183											-100
凌宇(2013)	378	AI-35 absolute	SWLS,	Ad	P	100	23.61±2.80		0.202			2011	0.477	109.0	1614.5	0.477	1267.5		9
邱辉 et al (2012)	270	AI-18 absolute	SWLS, PANAS	Ad	P	56.3	23.61±2.89	0.09				2010	0.481	110.1	1481.8	0.481	1158.0		10.1
王燕(2008)a	505	AI-35 absolute	SWLS, ABS	C	UP				-0.001	0.124	0.065	2006	0.487	108.9	997.3	0.487	792.0		8.9
叶为锋 (2017)	429	AI-18 absolute	SWLS, PANAS	C, Ad	UP	60.14	-	0.26	0.15	0.29	0.2	2015	0.462	106.4	2103.5	0.462	1690.6		6.4
余祖伟(2015)a	644	AI-35 absolute	SWLS, PANAS	C	P	33.85	-		-0.05	0.04	0.09	2013	0.473	107.1	1851.6	0.473	1471.2	0	7.1
周薇(2013a	★563	AI-CE absolute	PWBS									2011	0.477	109.0	1614.5	0.477	1267.5		9
余金聪 et al (2022)	796	AI-35 absolute	SWLS, PANAS	C	P	61.93	19.2±2.0	0.1				2020	0.468	101.7	2720.9	0.468	2046.3		1.7
张莹 (2019)	★135	AI-CE absolute	PWBS	Ad	UP	39.26	-	-0.086				2016	0.465	106.2	2234.7	0.465	1804.9		6.2
除去在文中
说明数据具体采集年代的文献以外, 其余文章数
据收集年代均按照发表年减去两年得到(辛自强,
张梅, 2009; Oliver & Hyde, 1993; Twenge et al.,
2010

## Sheet: EG
Study	N	Materialism measure	SWB measure	Type of participants	publication	% female	Mean age	r overall	r LS	r PA	r NA	year	Per Capita GDP Indices（preceding=100）	Per capital GDP Indices (1978=100)	GINI Coefficient	Capita Consumption Expenditure Indices of Households	GDP growth
Du (2019)	575	AI-35 absolute	CSSWB	C	P	53.57	19.51±1.03	-0.165				2017	106.3	2375.6	0.467	1902.3
Gatersleben et al (2018)	961	Extrinsic goals	SWLS	mixed	P	-	-	-0.25				2016	106.2	2234.7	0.465	1804.9
Ku (2015) sample1	516	AI=12 relative	SWLS	ME	P	47.7	12.94±0.96		-0.18			2013	107.1	1851.6	0.473	1471.2
Ku (2015) sample2	531	AI=12 relative	SWLS	ME	P	62.3	16.57±0.83		-0.2			2013	107.1	1851.6	0.473	1471.2
Lei & Huang (2015)	484	AI-35 absolute	SWLS, PANAS	C	P	50.62	20.26±1.31		-0.593	-0.672	0.389	2012	107.1	1729.6	0.474	1376.3
Lekes et al (2010)	515	AI-14 absolute	CSC, PANAS	ME	P	56.12	15.5	0.13				2008	109.0	1236.3	0.491	955.9
Qiu et al (2012)	327	AI-18 absolute	SWLS, PANAS	Ad	P	-	23.61±2.89	0.09				2010	110.1	1481.8	0.481	1158.0
Tao (2018)	493	AI-35 absolute	IWB	-	P	47.7	14.76±1.23	-0.05				2016	106.2	2234.7	0.465	1804.9
Yang et al (2021)	429	AI-35 absolute	SWLS, PANAS	C, Ad	P	60.14	-	0.26	0.15	0.29	0.2	2019	106.0	2674.3	0.465	2131.6
Yu (2018)	710	AI-35 absolute	SWLS, PANAS	EM	UP	-	-	-0.07				2016	106.2	2234.7	0.465	1804.9
Zheng et al (2021)	1567	AI 1-item absolute	CSWBS	Md, C	P	-	29.33±6.00	-0.21				2019	106.0	2674.3	0.465	2131.6
范有靖 (2012)	194	AI-35 absolute	SWB-CR综合	Ad	UP	42.46	22.2±4.2	0.01				2010	110.1	1481.8	0.481	1158.0
李原 (2017)a	15870	AI-35 absolute	SWLS, PANAS	C, Ad	P	85.79	26.9		0.047	0.032	0.08	2015	106.4	2103.5	0.462	1690.6
	★15870	AI-35 absolute	OHS-hedonic					0.235
	★15870	AI-35 absolute	OHS-eudemonic					0.183
凌宇(2013)	378	AI-35 absolute	SWLS,	Ad	P	100	23.61±2.80		0.202			2011	109.0	1614.5	0.477	1267.5
邱辉 et al (2012)	270	AI-18 absolute	SWLS, PANAS	Ad	P	56.3	23.61±2.89	0.09				2010	110.1	1481.8	0.481	1158.0
王燕(2008)a	505	AI-35 absolute	SWLS, ABS	C	UP				-0.001	0.124	0.065	2006	108.9	997.3	0.487	792.0
叶为锋 (2017)	429	AI-18 absolute	SWLS, PANAS	C, Ad	UP	60.14	-	0.26	0.15	0.29	0.2	2015	106.4	2103.5	0.462	1690.6
余金聪 et al (2022)	796	AI-35 absolute	SWLS, PANAS	C	P	61.93	19.2±2.0	0.1				2020	101.7	2720.9	0.468	2046.3
余祖伟(2015)a	644	AI-35 absolute	SWLS, PANAS	C	P	33.85	-		-0.05	0.04	0.09	2013	107.1	1851.6	0.473	1471.2
张莹 (2019)	★135	AI-CE absolute	PWBS	Ad	UP	39.26	-	-0.086				2016	106.2	2234.7	0.465	1804.9
周薇(2013a	★563	AI-CE absolute	PWBS									2011	109.0	1614.5	0.477	1267.5

## Sheet: 总表
Study	N	Materialism measure	SWB measure	Type of participants	publication	% female	Mean age	r overall	r LS	r PA	r NA	year	Per Capita GDP Indices（preceding=100）	Per capital GDP Indices (1978=100)	GINI Coefficient	Capita Consumption Expenditure Indices of Households	GDP growth	Language
Chen (2014)	261	MVS-18	SWLS, / PANAS	C	P	63.6	23.07±1.27		-0.35			2012	107.1	1729.6	0.474	1376.3		E
Duh (2021)	207	MVS	OHS	C, Ad	P	51.69	-	0.406				2019	106.0	2674.3	0.465	2131.6		E
Gao (2020)	244	MVS-13	IWB	C, Ad	p	77.87	25.83±7.01	-0.136	-0.097			2018	106.3	2524.1	0.468	2019.7		C
Gu (2015)	398	MVS-15	SWLS+PANAS	C	P	63.56	-	-0.21	-0.195	0	0.171	2013	107.1	1851.6	0.473	1471.2		C
Gu (2016)	418	MVS-15	SWLS+PANAS	C	P	63.39	20.50±1.50	-0.18	-0.2	-0.01	0.16	2014	106.8	1976.6	0.469	1581.0		C
Guo & Yang (2021)	373	MVS-13	GWBS	C	P	68.55		-0.24				2019	106.0	2674.3	0.465	2131.6		C
Guo (2014)	263	MVS-18	SHS	-	U	82.51	21.29±1.88	-0.138				2012	107.1	1729.6	0.474	1376.3		C
Guo et al (2019)	575	MVS-C	IWB	C	p	49.4	12.76	-0.2				2017	106.3	2375.6	0.467	1902.3		C
Huang (2014)	572	MVS-13	SWLS+PANAS	C	U	69.93	-	-0.242	-0.187	-0.138	0.196	2012	107.1	1729.6	0.474	1376.3		C
Jiang (2012)	1455	MVS-18	SWLS+PANAS	C	P	50.52	21.3±1.09	-0.32				2010	110.1	1481.8	0.481	1158.0		C
Jiang H (2016)	764	MVS-13	SLSS	C	P	60.21	19.5		-0.17	-0.1	0.22	2014	106.8	1976.6	0.469	1581.0		E
Jiang J (2016) sample1	210	MVS-16	SWLS+PANAS	C	P	43.81	-	-0.33				2014	106.8	1976.6	0.469	1581.0		E
Jiang J (2016) sample2	218	MVS-16	SWLS,+PANAS	C	P	77.98	19.60±0.87	-0.24				2014	106.8	1976.6	0.469	1581.0		E
Jing (2017)	1158	MVS-13	GWBS	C	U	62.69	-	-0.266				2015	106.4	2103.5	0.462	1690.6		C
Li & Hunag (2010)	253	MVS-13	IWB	Ad	P	NA	-	-0.021				2008	109.0	1236.3	0.491	955.9		C
Li N (2019)	698	MVS-13	GWBS	EM	UP	48.71	-	-0.247				2017	106.3	2375.6	0.467	1902.3		C
Li Y (2014b)	918	MVS-9	SWLS / PANAS	-	P	52.4	34		-0.09	-0.1	0.21	2013	107.1	1851.6	0.473	1471.2		C
Lin (2011)	405	MVS-18	SWLS	C	U	58.02	22	-0.13				2009	107.1	1345.8	0.49	1068.4		C
Lin (2020)	405	MVS-18	SWLS	C	P	-	22	-0.13				2018	106.3	2524.1	0.468	2019.7		C
Liu (2018)	3563	MVS-13	SWLS	EM	P	62.05	-		-0.37			2016	106.2	2234.7	0.465	1804.9
Lu (2019)	179	MVS Self-developed	SWLS+PANAS	-	U	65.92	-	-0.12	-0.17	-0.05	0.2	2017	106.3	2375.6	0.467	1902.3		C
Luo (2018)	467	MVS-13	MSWBS-S	EM	U	56.51	16.81	-0.274				2016	106.2	2234.7	0.465	1804.9
	★467	MVS-13	MSWBS-T	EM	U	56.51	16.81	-0.196
Ma & Ding (2020)	386	MVS-13	SWLS	C	P	56.99	-	-0.14				2018	106.3	2524.1	0.468	2019.7
Ma et al (2020)	321	MVS-18	CWBS-S	C	p	54.52	-	-0.226	-0.153	-0.119	0.214	2018	106.3	2524.1	0.468	2019.7
	★321	MVS-18	CWBS-P	C	P	54.52	-	-0.182
Ren et al (2019)	537	MVS-13	IWB	Ad	P	100	31.16±3.04	-0.13	-0.096			2017	106.3	2375.6	0.467	1902.3
Sirgy(1998)	187	MVS-7	SWLS	-	P	NA	32.88±8.32	-0.165				1990	112.6	237.5		234.9
Wang et al (2017)	565	MVS-18	SWLS	C	p	63.89	19.34±1.06	-0.27				2015	106.4	2103.5	0.462	1690.6
Wang L (2012)	443	MVS-18	SWLS / PANAS	-	U	49.66	-		-0.301	-0.067	0.207	2010	110.1	1481.8	0.481	1158.0
Wang R (2011)	402	MVS-15	MHQ-S	C	U	55.47		-0.214	-0.178	-0.128	0.16	2011	109.0	1614.5	0.477	1267.5
	★402	MVS-15	MHQ-P	C	U	55.47	-	-0.07
Wen & Xu (2018)	380	MVS-13	SWLS,+PANAS	C	P	54.21	-	-0.021	-0.178	-0.074	0.182	2016	106.2	2234.7	0.465	1804.9
	★380	MVS-13	PWBS	C	P	54.21	-	-0.25
Xie (2013)	701	MVS-18	SWLS,	EM	P	56.49	-		-0.17	-0.1	0.15	2011	109.0	1614.5	0.477	1267.5
	★701	MVS-18	PWBS	EM	P	56.49	-	-0.19
Xu (2013)b	267	MVS-13	SWLS	C	P	52.81	-	-0.118				2011	109.0	1614.5	0.477	1267.5
Yang (2018)	630	MVS-18	SWLS+PANAS	C	UP	54.44	-	-0.372				2016	106.2	2234.7	0.465	1804.9
Yao (2014)	525	MVS-10	ALSS / PANAS	EM	U		-	-0.559				2012	107.1	1729.6	0.474	1376.3
Yu (2016)	946	MVS-18	SWLS,	C	P	54.02	20.32±0.15		-0.39	-0.34	0.32	2014	106.8	1976.6	0.469	1581.0
	★946	MVS-18	PWBS	C	P	54.02	20.32±0.15	-0.271
Yuan (2012)	724	MVS-7	SWLS / PANAS	-	U	49.59	31.30±11.6		-0.03	0	0.12	2011	109.0	1614.5	0.477	1267.5
Zhao et al (2019)	563	MVS-18	SWLS,+SHS	Ad	P	41.74	29.14±2.37	-0.31	-0.22			2017	106.3	2375.6	0.467	1902.3
Zheng (2020)	547	MVS-15	SWLS, PANAS	C	P	36.38	-	-0.11	-0.11	-0.09	0.21	2018	106.3	2524.1	0.468	2019.7
Zhou (2021)	3981	MVS-5	SWLS	EM	UP	46.09	14.65±1.11		-0.308			2021
Zhou et al (2020)	225	MVS-13	MSLSS, ABS	C	P	63.72	19.95	-0.07		-0.04	0.07	2018	106.3	2524.1	0.468	2019.7
Du (2019)	575	AI-35 absolute	CSSWB	C	P	53.57	19.51±1.03	-0.165				2017	106.3	2375.6	0.467	1902.3
Gatersleben et al (2018)	961	Extrinsic goals	SWLS	mixed	P	-	-	-0.25				2016	106.2	2234.7	0.465	1804.9
Ku (2015) sample1	516	AI=12 relative	SWLS	ME	P	47.7	12.94±0.96		-0.18			2013	107.1	1851.6	0.473	1471.2
Ku (2015) sample2	531	AI=12 relative	SWLS	ME	P	62.3	16.57±0.83		-0.2			2013	107.1	1851.6	0.473	1471.2
Lei & Huang (2015)	484	AI-35 absolute	SWLS, PANAS	C	P	50.62	20.26±1.31		-0.593	-0.672	0.389	2012	107.1	1729.6	0.474	1376.3
Lekes et al (2010)	515	AI-14 absolute	CSC, PANAS	ME	P	56.12	15.5	0.13				2008	109.0	1236.3	0.491	955.9
Qiu et al (2012)	327	AI-18 absolute	SWLS, PANAS	Ad	P	-	23.61±2.89	0.09				2010	110.1	1481.8	0.481	1158.0
Tao (2018)	493	AI-35 absolute	IWB	-	P	47.7	14.76±1.23	-0.05				2016	106.2	2234.7	0.465	1804.9
Yu (2018)	710	AI-35 absolute	SWLS, PANAS	EM	UP	-	-	-0.07				2016	106.2	2234.7	0.465	1804.9
Zheng et al (2021)	1567	AI 1-item absolute	CSWBS	Md, C	P	-	29.33±6.00	-0.21				2019	101.7	2674.3	0.468	2046.3
范有靖 (2012)	194	AI-35 absolute	SWB-CR综合	Ad	UP	42.46	22.2±4.2	0.01				2010	110.1	1481.8	0.481	1158.0
李原 (2017)a	15870	AI-35 absolute	SWLS, PANAS	C, Ad	P	85.79	26.9		0.047	0.032	0.08	2015	106.4	2103.5	0.462	1690.6
	★15870	AI-35 absolute	OHS-hedonic					0.235
	★15870	AI-35 absolute	OHS-eudemonic					0.183
凌宇(2013)	378	AI-35 absolute	SWLS,	Ad	P	100	23.61±2.80		0.202			2011	109.0	1614.5	0.477	1267.5
邱辉 et al (2012)	270	AI-18 absolute	SWLS, PANAS	Ad	P	56.3	23.61±2.89	0.09				2010	110.1	1481.8	0.481	1158.0
王燕(2008)a	505	AI-35 absolute	SWLS, ABS	C	UP				-0.001	0.124	0.065	2006	108.9	997.3	0.487	792.0
叶为锋 (2017)	429	AI-18 absolute	SWLS, PANAS	C, Ad	UP	60.14	-	0.26	0.15	0.29	0.2	2015	106.4	2103.5	0.462	1690.6
余金聪 et al (2022)	796	AI-35 absolute	SWLS, PANAS	C	P	61.93	19.2±2.0	0.1				2020	101.7	2720.9	0.468	2046.3
余祖伟(2015)a	644	AI-35 absolute	SWLS, PANAS	C	P	33.85	-		-0.05	0.04	0.09	2013	107.1	1851.6	0.473	1471.2
张莹 (2019)	★135	AI-CE absolute	PWBS	Ad	UP	39.26	-	-0.086				2016	106.2	2234.7	0.465	1804.9
周薇(2013a	★563	AI-CE absolute	PWBS									2011	109.0	1614.5	0.477	1267.5
