# Supplementary material for: Associations between two conceptualizations of materialism and subjective wellbeing in China: A meta-analysis of studies from 1998 to 2022
Source: Front Psychol. 2022 Sep 23;13:982172. doi: 10.3389/fpsyg.2022.982172 (PMC9539119; doi:10.3389/fpsyg.2022.982172)
Supplement: Supplementary file 2 [file Table_2.XLSX]

## Sheet: Sheet1
Study	N	Materialism measure	SWB measure	Type of participants	publication	% female	Mean age	r overall	r LS	r PA	r NA	year	Adjusted GDP per capital (RMB)	GDP growth	GINI index	Adjusted Resident consumption level (RMB)
Gu (2015)	398	MVS-15	SWLS+PANAS	C	P	63.56	-	-0.21	-0.195	0	0.171	2013
Gu (2016)	418	MVS-15	SWLS+PANAS	C	P	63.39	20.50±1.50	-0.18	-0.2	-0.01	0.16	2014
Guo (2014)	263	MVS-18	SHS	-	U	82.51	21.29±1.88	-0.138				2012
Huang (2014)	572	MVS-13	SWLS+PANAS	C	U	69.93	-	-0.242	-0.187	-0.138	0.196	2012
Jiang (2012)	1455	MVS-18	SWLS+PANAS	C	P	50.52	21.3±1.09	-0.32				2010
Li J et al (2010)	253	MVS-13	IWB	Ad	P	NA	-	-0.021				2008
Li Y (2014b)	918	MVS-9	SWLS / PANAS	-	P	52.4	34		-0.09	-0.1	0.21	2013
Lin (2011)	405	MVS-18	SWLS	C	U	58.02	22	-0.13				2009
Wang L (2012)	443	MVS-18	SWLS / PANAS	-	U	49.66	-		-0.301	-0.067	0.207	2010
Wang R (2011)	402	MVS-15	MHQ-S	C	U	55.47		-0.214	-0.178	-0.128	0.16	2011
	★402	MVS-15	MHQ-P	C	U	55.47	-	-0.07
Xie (2013)	701	MVS-18	SWLS,	EM	P	56.49	-		-0.17	-0.1	0.15	2011
	★701	MVS-18	PWBS	EM	P	56.49	-	-0.19
Xu (2013)	267	MVS-13	SWLS	C	P	52.81	-	-0.118				2011
Yao (2014)	525	MVS-10	ALSS / PANAS	EM	U		-	-0.559				2012
Yu (2016)	946	MVS-18	SWLS,	C	P	54.02	20.32±0.15		-0.39	-0.34	0.32	2014
	★946	MVS-18	PWBS	C	P	54.02	20.32±0.15	-0.271
Yuan (2012)	724	MVS-7	SWLS / PANAS	-	U	49.59	31.30±11.6		-0.03	0	0.12	2011
Chen (2014)	261	MVS-18	SWLS, / PANAS	C	P	63.6	23.07±1.27		-0.35			2012
Jiang H (2016)	764	MVS-13	SLSS	C	P	60.21	19.5		-0.17	-0.1	0.22	2014
Jiang J (2016) sample1	210	MVS-16	SWLS+PANAS	C	P	43.81	-	-0.33				2014
Jiang J (2016) sample 2	218	MVS-16	SWLS,+PANAS	C	P	77.98	19.60±0.87	-0.24				2014
Sirgy(1998)	187	MVS-7	SWLS	-	P	NA	32.88±8.32	-0.165				1990
Wang et al (2017)	565	MVS-18	SWLS	C	p	63.89	19.34±1.06	-0.27				2015
Ren et al (2019)	537	MVS-13	IWB	Ad	P	100	31.16±3.04	-0.13	-0.096			2017
Zhao et al (2019)	563	MVS-18	SWLS,+SHS	Ad	P	41.74	29.14±2.37	-0.31	-0.22			2017
Ma & Ding (2020)	386	MVS-13	SWLS	C	P	56.99	-	-0.14				2018
Yang (2018)	630	MVS-18	SWLS+PANAS	C	UP	54.44	-	-0.372				2016
Wen & Xu (2018)	380	MVS-13	SWLS,+PANAS	C	P	54.21	-	-0.021	-0.178	-0.074	0.182	2016
	★380	MVS-13	PWBS	C	P	54.21	-	-0.25
Guo & Yang (2021)	373	MVS-13	GWBS	C	P	68.55		-0.24				2019
Zhou et al (2020)	225	MVS-13	MSLSS, ABS	C	P	63.72	19.95	-0.07		-0.04	0.07	2018
Jing (2017)	1158	MVS-13	GWBS	C	U	62.69	-	-0.266				2015
Luo (2018)	467	MVS-13	MSWBS-S	EM	U	56.51	16.81	-0.274				2016
	★467	MVS-13	MSWBS-T	EM	U	56.51	16.81	-0.196
Lu (2019)	179	MVS Self-developed	SWLS+PANAS	-	U	65.92	-	-0.12	-0.17	-0.05	0.2	2017
Lin (2020)	405	MVS-18	SWLS	C	P	-	22	-0.13				2018
Gao (2020)	244	MVS-13	IWB	C, Ad	p	77.87	25.83±7.01	-0.136	-0.097			2018
Guo et al (2019)	575	MVS-C	IWB	C	p	49.4	12.76	-0.2				2017
Liu (2018)	3563	MVS-13	SWLS	EM	P	62.05	-		-0.37			2016
Ma et al (2020)	321	MVS-18	CWBS-S	C	p	54.52	-	-0.226	-0.153	-0.119	0.214	2018
	★321	MVS-18	CWBS-P	C	P	54.52	-	-0.182
Zheng (2020)	547	MVS-15	SWLS, PANAS	C	P	36.38	-	-0.11	-0.11	-0.09	0.21	2018
Duh (2021)	207	MVS	OHS	C, Ad	P	51.69	-	0.406				2019
Li N (2019)	698	MVS-13	GWBS	EM	UP	48.71	-	-0.247				2017
Zhou (2021)	3981	MVS-5	SWLS	EM	UP	46.09	14.65±1.11		-0.308			2021
Zheng et al (2021)	1567	AI 1-item absolute	CSWBS	Md, C	P	-	29.33±6.00	-0.21				2019
Yu (2018)	710	AI-35 absolute	SWLS, PANAS	EM	UP	-	-	-0.07				2016
Qiu et al (2012)	327	AI-18 absolute	SWLS, PANAS	Ad	P	-	23.61±2.89	0.09				2010
Gatersleben et al (2018)	961	Extrinsic goals	SWLS	mixed	P	-	-	-0.25				2016
Du (2019)	575	AI-35 absolute	CSSWB	C	P	53.57	19.51±1.03	-0.165				2017
Yang et al (2021)	429	AI-35 absolute	SWLS, PANAS	C, Ad	P	60.14	-	0.26	0.15	0.29	0.2	2019
Tao (2018)	493	AI-35 absolute	IWB	-	P	47.7	14.76±1.23	-0.05				2016
Lekes et al (2010)	515	AI-14 absolute	CSC, PANAS	ME	P	56.12	15.5	0.13				2008
Ku (2015) sample1	516	AI=12 relative	SWLS	ME	P	47.7	12.94±0.96		-0.18			2013
Ku (2015) sample2	531	AI=12 relative	SWLS	ME	P	62.3	16.57±0.83		-0.2			2013
范有靖 (2012)	194	AI-35 absolute	SWB-CR综合	Ad	UP	42.46	22.2±4.2	0.01				2010
Lei & Huang (2015)	484	AI-35 absolute	SWLS, PANAS	C	P	50.62	20.26±1.31		-0.593	-0.672	0.389	1012
李原 (2017)	15870	AI-35 absolute	SWLS, PANAS	C, Ad	P	85.79	26.9		0.047	0.032	0.08	1015
	★15870	AI-35 absolute	OHS-hedonic					0.235
	★15870	AI-35 absolute	OHS-eudemonic					0.183
凌宇(2013)	378	AI-35 absolute	SWLS,	Ad	P	100	23.61±2.80		0.202			2011
王燕(2008)a	505	AI-35 absolute	SWLS, ABS	C	UP				-0.001	0.124	0.065	2006
叶为锋 (2017)	429	AI-18 absolute	SWLS, PANAS	C, Ad	UP	60.14	-	0.26	0.15	0.29	0.2	2015
余祖伟(2015)a	644	AI-35 absolute	SWLS, PANAS	C	P	33.85	-		-0.05	0.04	0.09	2013
周薇(2013a	★563	AI-CE absolute	PWBS									2011
余金聪 et al (2022)	796	AI-35 absolute	SWLS, PANAS	C	P	61.93	19.2±2.0	0.1				2020
张莹 (2019)	★135	AI-CE absolute	PWBS	Ad	UP	39.26	-	-0.086				2016
除去在文中
说明数据具体采集年代的文献以外, 其余文章数
据收集年代均按照发表年减去两年得到(辛自强,
张梅, 2009; Oliver & Hyde, 1993; Twenge et al.,
2010

## Sheet: MAT
Study	N	Materialism measure	SWB measure		Type of participants	publication	% female	Mean age	r overall	r LS	r PA	r NA	year	Adjusted GDP per capital (RMB)	GDP growth	GINI index	Adjusted Resident consumption level (RMB)
Chen (2014)	261	MVS-18	SWLS, / PANAS	composite	C	P	63.6	23.07±1.27		-0.35			2012	MV				1
Duh (2021)	207	MVS	OHS		C, Ad	P	51.69	-	0.406				2019	MV				1
Gao (2020)	244	MVS-13	IWB		C, Ad	p	77.87	25.83±7.01	-0.136	-0.097			2018	MV				1
Gu (2015)	398	MVS-15	SWLS+PANAS		C	P	63.56	-	-0.21	-0.195	0	0.171	2013	MV				1
Gu (2016)	418	MVS-15	SWLS+PANAS		C	P	63.39	20.50±1.50	-0.18	-0.2	-0.01	0.16	2014	MV				1
Guo & Yang (2021)	373	MVS-13	GWBS		C	P	68.55		-0.24				2019	MV				1
Guo (2014)	263	MVS-18	SHS		-	U	82.51	21.29±1.88	-0.138				2012	MV				1
Guo et al (2019)	575	MVS-C	IWB		C	p	49.4	12.76	-0.2				2017	MV				1
Huang (2014)	572	MVS-13	SWLS+PANAS		C	U	69.93	-	-0.242	-0.187	-0.138	0.196	2012	MV				1
Jiang (2012)	1455	MVS-18	SWLS+PANAS		C	P	50.52	21.3±1.09	-0.32				2010	MV				1
Jiang H (2016)	764	MVS-13	SLSS		C	P	60.21	19.5		-0.17	-0.1	0.22	2014	MV				1
Jiang J (2016) sample1	210	MVS-16	SWLS+PANAS		C	P	43.81	-	-0.33				2014	MV				1
Jiang J (2016) sample2	218	MVS-16	SWLS,+PANAS		C	P	77.98	19.60±0.87	-0.24				2014	MV				1
Jing (2017)	1158	MVS-13	GWBS		C	U	62.69	-	-0.266				2015	MV				1
Li J et al (2010)	253	MVS-13	IWB		Ad	P	NA	-	-0.021				2008	MV				1
Li N (2019)	698	MVS-13	GWBS		EM	UP	48.71	-	-0.247				2017	MV				1
Li Y (2014b)	918	MVS-9	SWLS / PANAS		-	P	52.4	34		-0.09	-0.1	0.21	2013	MV				1
Lin (2011)	405	MVS-18	SWLS		C	U	58.02	22	-0.13				2009	MV				1
Lin (2020)	405	MVS-18	SWLS		C	P	-	22	-0.13				2018	MV				1
Liu (2018)	3563	MVS-13	SWLS		EM	P	62.05	-		-0.37			2016	MV				1
Lu (2019)	179	MVS Self-developed	SWLS+PANAS		-	U	65.92	-	-0.12	-0.17	-0.05	0.2	2017	MV				1
Luo (2018)	467	MVS-13	MSWBS-S		EM	U	56.51	16.81	-0.274				2016	MV				1
	★467	MVS-13	MSWBS-T		EM	U	56.51	16.81	-0.196					MV				1
Ma & Ding (2020)	386	MVS-13	SWLS		C	P	56.99	-	-0.14				2018	MV				1
Ma et al (2020)	321	MVS-18	CWBS-S		C	p	54.52	-	-0.226	-0.153	-0.119	0.214	2018	MV				1
	★321	MVS-18	CWBS-P		C	P	54.52	-	-0.182					MV				1
Ren et al (2019)	537	MVS-13	IWB		Ad	P	100	31.16±3.04	-0.13	-0.096			2017	MV				1
Sirgy(1998)	187	MVS-7	SWLS		-	P	NA	32.88±8.32	-0.165				1990	MV				1
Wang et al (2017)	565	MVS-18	SWLS		C	p	63.89	19.34±1.06	-0.27				2015	MV				1
Wang L (2012)	443	MVS-18	SWLS / PANAS		-	U	49.66	-		-0.301	-0.067	0.207	2010	MV				1
Wang R (2011)	402	MVS-15	MHQ-S		C	U	55.47		-0.214	-0.178	-0.128	0.16	2011	MV				1
	★402	MVS-15	MHQ-P		C	U	55.47	-	-0.07					MV				1
Wen & Xu (2018)	380	MVS-13	SWLS,+PANAS		C	P	54.21	-	-0.021	-0.178	-0.074	0.182	2016	MV				1
	★380	MVS-13	PWBS		C	P	54.21	-	-0.25					MV				1
Xie (2013)	701	MVS-18	SWLS,		EM	P	56.49	-		-0.17	-0.1	0.15	2011	MV				1
	★701	MVS-18	PWBS		EM	P	56.49	-	-0.19					MV				1
Xu (2013)b	267	MVS-13	SWLS		C	P	52.81	-	-0.118				2011	MV				1
Yang (2018)	630	MVS-18	SWLS+PANAS		C	UP	54.44	-	-0.372				2016	MV				1
Yao (2014)	525	MVS-10	ALSS / PANAS		EM	U		-	-0.559				2012	MV				1
Yu (2016)	946	MVS-18	SWLS,		C	P	54.02	20.32±0.15		-0.39	-0.34	0.32	2014	MV				1
	★946	MVS-18	PWBS		C	P	54.02	20.32±0.15	-0.271					MV				1
Yuan (2012)	724	MVS-7	SWLS / PANAS		-	U	49.59	31.30±11.6		-0.03	0	0.12	2011	MV				1
Zhao et al (2019)	563	MVS-18	SWLS,+SHS		Ad	P	41.74	29.14±2.37	-0.31	-0.22			2017	MV				1
Zheng (2020)	547	MVS-15	SWLS, PANAS		C	P	36.38	-	-0.11	-0.11	-0.09	0.21	2018	MV				1
Zhou (2021)	3981	MVS-5	SWLS		EM	UP	46.09	14.65±1.11		-0.308			2021	MV				1
Zhou et al (2020)	225	MVS-13	MSLSS, ABS		C	P	63.72	19.95	-0.07		-0.04	0.07	2018	MV				1

## Sheet: MAT比较
Study	N	Materialism measure	SWB measure		Type of participants	publication	% female	Mean age	r overall	r LS	r PA	r NA
Gao (2020)	244	MVS-13	IWB	composite	C, Ad	p	77.87	25.83±7.01	-0.136	-0.097			1
Gu (2015)	398	MVS-15	SWLS+PANAS	composite	C	P	63.56	-	-0.21	-0.195	0	0.171	1
Gu (2016)	418	MVS-15	SWLS+PANAS	composite	C	P	63.39	20.50±1.50	-0.18	-0.2	-0.01	0.16	1
Guo et al (2019)	575	MVS-C	IWB	composite	C	p	49.4	12.76	-0.2				1
Huang (2014)	572	MVS-13	SWLS+PANAS	composite	C	U	69.93	-	-0.242	-0.187	-0.138	0.196	1
Jiang (2012)	1455	MVS-18	SWLS+PANAS	composite	C	P	50.52	21.3±1.09	-0.32				1
Jiang J (2016) sample1	210	MVS-16	SWLS+PANAS	composite	C	P	43.81	-	-0.33				1
Jiang J (2016) sample2	218	MVS-16	SWLS,+PANAS	composite	C	P	77.98	19.60±0.87	-0.24				1
Li J et al (2010)	253	MVS-13	IWB	composite	Ad	P	NA	-	-0.021				1
Lu (2019)	179	MVS Self-developed	SWLS+PANAS	composite	-	U	65.92	-	-0.12	-0.17	-0.05	0.2	1
Luo (2018)	467	MVS-13	MSWBS-S	composite	EM	U	56.51	16.81	-0.274				1
Ma et al (2020)	321	MVS-18	CWBS-S	composite	C	p	54.52	-	-0.226	-0.153	-0.119	0.214	1
Ren et al (2019)	537	MVS-13	IWB	composite	Ad	P	100	31.16±3.04	-0.13	-0.096			1
Wang R (2011)	402	MVS-15	MHQ-S	composite	C	U	55.47		-0.214	-0.178	-0.128	0.16	1
Wen & Xu (2018)	380	MVS-13	SWLS,+PANAS	composite	C	P	54.21	-	-0.021	-0.178	-0.074	0.182	1
Yang (2018)	630	MVS-18	SWLS+PANAS	composite	C	UP	54.44	-	-0.372				1
Zheng (2020)	547	MVS-15	SWLS, PANAS	composite	C	P	36.38	-	-0.11	-0.11	-0.09	0.21	1
1	261			LS					-0.35				1
3	244			LS					-0.097				1
4	398			LS					-0.195				1
5	418			LS					-0.2				1
9	572			LS					-0.187				1
11	764			LS					-0.17				1
17	918			LS					-0.09				1
20	3563			LS					-0.37				1
21	179			LS					-0.17				1
25	321			LS					-0.153				1
27	537			LS					-0.096				1
30	443			LS					-0.301				1
31	402			LS					-0.178				1
33	380			LS					-0.178				1
35	701			LS					-0.17				1
40	946			LS					-0.39				1
42	724			LS					-0.03				1
43	563			LS					-0.22				1
44	547			LS					-0.11				1
45	3981			LS					-0.308				1
46	225			LS					-0.07				1
104	398			PA					0				1
105	418			PA					-0.01				1
109	572			PA					-0.138				1
111	764			PA					-0.1				1
117	918			PA					-0.1				1
121	179			PA					-0.05				1
125	321			PA					-0.119				1
130	443			PA					-0.067				1
131	402			PA					-0.128				1
133	380			PA					-0.074				1
135	701			PA					-0.1				1
140	946			PA					-0.34				1
142	724			PA					0				1
144	547			PA					-0.09				1
146	225			PA					-0.04				1
204	398			NA					-0.171				1
205	418			NA					-0.16				1
209	572			NA					-0.196				1
211	764			NA					-0.22				1
217	918			NA					-0.21				1
221	179			NA					-0.2				1
225	321			NA					-0.214				1
230	443			NA					-0.207				1
231	402			NA					-0.16				1
233	380			NA					-0.182				1
235	701			NA					-0.15				1
240	946			NA					-0.32				1
242	724			NA					-0.12				1
244	547			NA					-0.21				1
246	225			NA					-0.07				1
luo (2018)a	467	MVS-13	MSWBS-T	Eud	EM	U	56.51	16.81	-0.196				1
Ma et al (2020)a	321	MVS-18	CWBS-P	Eud	C	P	54.52	-	-0.182				1
Wang R (2011)a	402	MVS-15	MHQ-P	Eud	C	U	55.47	-	-0.07				1
Wen & Xu (2018)a	380	MVS-13	PWBS	Eud	C	P	54.21	-	-0.25				1
Xie (2013)a	701	MVS-18	PWBS	Eud	EM	P	56.49	-	-0.19				1
Yu (2016)a	946	MVS-18	PWBS	Eud	C	P	54.02	20.32±0.15	-0.271				1

## Sheet: Sheet2
		40	-0.162636	-9.28659
		Ad	-0.16051	-0.318096	0.00570806	-1.89322
		C	-0.219276	-0.25999	-0.177784	-10.1122
		C, Ad	0.145284	-0.388452	0.606025	0.515519
		EM	-0.327224	-0.403864	-0.246021	-7.51992
		P	27	-0.179785	-0.234296	-0.124148	-6.25332
		U	13	-0.254599	-0.320909	-0.185805	-7.05361
		composite		17	-0.201722	-0.250852	-0.151555	-7.73944	9.99201e-15
		LS		21	-0.196658	-0.248423	-0.143772	-7.16856	7.57838e-13
		NA		15	-0.191853	-0.222952	-0.160365	-11.7154	0
		PA		15	-0.0945275	-0.146928	-0.0415975	-3.49368	0.000476416
		Eud		6	-0.19779	-0.253234	-0.141052	-6.72287	1.78182e-11

## Sheet: EG
Study	N	Materialism measure	SWB measure	Type of participants	publication	% female	Mean age	r overall	r LS	r PA	r NA	year	Adjusted GDP per capital (RMB)	GDP growth	GINI index	Adjusted Resident consumption level (RMB)
Du (2019)	575	AI-35 absolute	CSSWB	C	P	53.57	19.51±1.03	-0.165				2017	2674.3	0.465	2131.6	1917
Gatersleben et al (2018)	961	Extrinsic goals	SWLS	mixed	P	-	-	-0.25				2016	2234.7	0.465	1804.9	1916
Ku (2015) sample1	516	AI=12 relative	SWLS	ME	P	47.7	12.94±0.96		-0.18			2013	1481.8	0.481	1158.0	1913
Ku (2015) sample2	531	AI=12 relative	SWLS	ME	P	62.3	16.57±0.83		-0.2			2013	2234.7	0.465	1804.9	1913
Lei & Huang (2015)	484	AI-35 absolute	SWLS, PANAS	C	P	50.62	20.26±1.31		-0.593	-0.672	0.389	1012	2375.6	0.467	1902.3	912
Lekes et al (2010)	515	AI-14 absolute	CSC, PANAS	ME	P	56.12	15.5	0.13				2008	2674.3	0.465	2131.6	1908
Qiu et al (2012)	327	AI-18 absolute	SWLS, PANAS	Ad	P	-	23.61±2.89	0.09				2010	2234.7	0.465	1804.9	1910
Tao (2018)	493	AI-35 absolute	IWB	-	P	47.7	14.76±1.23	-0.05				2016	1236.3	0.491	955.9	1916
Yang et al (2021)	429	AI-35 absolute	SWLS, PANAS	C, Ad	P	60.14	-	0.26	0.15	0.29	0.2	2019	1851.6	0.473	1471.2	1919
Yu (2018)	710	AI-35 absolute	SWLS, PANAS	EM	UP	-	-	-0.07				2016	1851.6	0.473	1471.2	1916
Zheng et al (2021)	1567	AI 1-item absolute	CSWBS	Md, C	P	-	29.33±6.00	-0.21				2019	1481.8	0.481	1158.0	1919
范有靖 (2012)	194	AI-35 absolute	SWB-CR综合	Ad	UP	42.46	22.2±4.2	0.01				2010	1729.6	0.474	1376.3	1910
李原 (2017)a	15870	AI-35 absolute	SWLS, PANAS	C, Ad	P	85.79	26.9		0.047	0.032	0.08	1015	2103.5	0.462	1690.6	915
	★15870	AI-35 absolute	OHS-eudemonic					0.183
凌宇(2013)	378	AI-35 absolute	SWLS,	Ad	P	100	23.61±2.80		0.202			2011	1614.5	0.477	1267.5	1911
邱辉 et al (2012)	270	AI-18 absolute	SWLS, PANAS	Ad	P	56.3	23.61±2.89	0.09				2010	1481.8	0.481	1158.0	1910
王燕(2008)a	505	AI-35 absolute	SWLS, ABS	C	UP				-0.001	0.124	0.065	2006	997.3	0.487	792.0	1906
叶为锋 (2017)	429	AI-18 absolute	SWLS, PANAS	C, Ad	UP	60.14	-	0.26	0.15	0.29	0.2	2015	2103.5	0.462	1690.6	1915
余金聪 et al (2022)	796	AI-35 absolute	SWLS, PANAS	C	P	61.93	19.2±2.0	0.1				2020	1851.6	0.473	1471.2	1920
余祖伟(2015)a	644	AI-35 absolute	SWLS, PANAS	C	P	33.85	-		-0.05	0.04	0.09	2013	2720.9	0.468	2046.3	1913
张莹 (2019)	★135	AI-CE absolute	PWBS	Ad	UP	39.26	-	-0.086				2016
周薇(2013a	★563	AI-CE absolute	PWBS									2011

## Sheet: EG compare
Study	N	Materialism measure	SWB measure	Type of participants	publication	% female	Mean age	r overall	r LS	r PA	r NA
Du (2019)	575	AI-35 absolute	CSSWB	C	P	53.57	19.51±1.03	-0.165
Gatersleben et al (2018)	961	Extrinsic goals	SWLS	mixed	P	-	-	-0.25
Ku (2015) sample1	516	AI=12 relative	SWLS	ME	P	47.7	12.94±0.96		-0.18
Ku (2015) sample2	531	AI=12 relative	SWLS	ME	P	62.3	16.57±0.83		-0.2
Lei & Huang (2015)	484	AI-35 absolute	SWLS, PANAS	C	P	50.62	20.26±1.31		-0.593	-0.672	0.389
Lekes et al (2010)	515	AI-14 absolute	CSC, PANAS	ME	P	56.12	15.5	0.13
Qiu et al (2012)	327	AI-18 absolute	SWLS, PANAS	Ad	P	-	23.61±2.89	0.09
Tao (2018)	493	AI-35 absolute	IWB	-	P	47.7	14.76±1.23	-0.05
Yang et al (2021)	429	AI-35 absolute	SWLS, PANAS	C, Ad	P	60.14	-	0.26	0.15	0.29	0.2
Yu (2018)	710	AI-35 absolute	SWLS, PANAS	EM	UP	-	-	-0.07
Zheng et al (2021)	1567	AI 1-item absolute	CSWBS	Md, C	P	-	29.33±6.00	-0.21
范有靖 (2012)	194	AI-35 absolute	SWB-CR综合	Ad	UP	42.46	22.2±4.2	0.01
李原 (2017)a	15870	AI-35 absolute	SWLS, PANAS	C, Ad	P	85.79	26.9		0.047	0.032	0.08
	★15870	AI-35 absolute	OHS-eudemonic					0.183
凌宇(2013)	378	AI-35 absolute	SWLS,	Ad	P	100	23.61±2.80		0.202
邱辉 et al (2012)	270	AI-18 absolute	SWLS, PANAS	Ad	P	56.3	23.61±2.89	0.09
王燕(2008)a	505	AI-35 absolute	SWLS, ABS	C	UP				-0.001	0.124	0.065
叶为锋 (2017)	429	AI-18 absolute	SWLS, PANAS	C, Ad	UP	60.14	-	0.26	0.15	0.29	0.2
余金聪 et al (2022)	796	AI-35 absolute	SWLS, PANAS	C	P	61.93	19.2±2.0	0.1
余祖伟(2015)a	644	AI-35 absolute	SWLS, PANAS	C	P	33.85	-		-0.05	0.04	0.09
张莹 (2019)	★135	AI-CE absolute	PWBS	Ad	UP	39.26	-	-0.086
周薇(2013a	563	AI-	SWLS / PANAS	Mixed	UP	54.88	-		0.173	0.004	-0.081

## Sheet: Sheet5
mv
mv
mv
mv
mv
mv
mv
mv
mv
mv
mv
mv
mv
mv
mv
mv
mv
mv
mv
mv
mv
mv
mv
mv
mv
mv
mv
mv
mv
mv
mv
mv
mv
mv
mv
mv
mv
mv
mv
mv

## Sheet: 总表
Study	N	Materialism measure	SWB measure	Type of participants	publication	% female	Mean age	r overall	r LS	r PA	r NA	year	Adjusted GDP per capital (RMB)	GDP growth	GINI index	Adjusted Resident consumption level (RMB)
Chen (2014)	261	MVS-18	SWLS, / PANAS	C	P	63.6	23.07±1.27		-0.35			2012
Duh (2021)	207	MVS	OHS	C, Ad	P	51.69	-	0.406				2019
Gao (2020)	244	MVS-13	IWB	C, Ad	p	77.87	25.83±7.01	-0.136	-0.097			2018
Gu (2015)	398	MVS-15	SWLS+PANAS	C	P	63.56	-	-0.21	-0.195	0	0.171	2013
Gu (2016)	418	MVS-15	SWLS+PANAS	C	P	63.39	20.50±1.50	-0.18	-0.2	-0.01	0.16	2014
Guo & Yang (2021)	373	MVS-13	GWBS	C	P	68.55		-0.24				2019
Guo (2014)	263	MVS-18	SHS	-	U	82.51	21.29±1.88	-0.138				2012
Guo et al (2019)	575	MVS-C	IWB	C	p	49.4	12.76	-0.2				2017
Huang (2014)	572	MVS-13	SWLS+PANAS	C	U	69.93	-	-0.242	-0.187	-0.138	0.196	2012
Jiang (2012)	1455	MVS-18	SWLS+PANAS	C	P	50.52	21.3±1.09	-0.32				2010
Jiang H (2016)	764	MVS-13	SLSS	C	P	60.21	19.5		-0.17	-0.1	0.22	2014
Jiang J (2016) sample1	210	MVS-16	SWLS+PANAS	C	P	43.81	-	-0.33				2014
Jiang J (2016) sample2	218	MVS-16	SWLS,+PANAS	C	P	77.98	19.60±0.87	-0.24				2014
Jing (2017)	1158	MVS-13	GWBS	C	U	62.69	-	-0.266				2015
Li J et al (2010)	253	MVS-13	IWB	Ad	P	NA	-	-0.021				2008
Li N (2019)	698	MVS-13	GWBS	EM	UP	48.71	-	-0.247				2017
Li Y (2014b)	918	MVS-9	SWLS / PANAS	-	P	52.4	34		-0.09	-0.1	0.21	2013
Lin (2011)	405	MVS-18	SWLS	C	U	58.02	22	-0.13				2009
Lin (2020)	405	MVS-18	SWLS	C	P	-	22	-0.13				2018
Yu (2018)	3563	MVS-13	SWLS	Ad	U	62.05	-		-0.37			2016
Lu (2019)	179	MVS Self-developed	SWLS+PANAS	-	U	65.92	-	-0.12	-0.17	-0.05	0.2	2017
Luo (2018)	467	MVS-13	MSWBS-S	EM	U	56.51	16.81	-0.274				2016
	★467	MVS-13	MSWBS-T	EM	U	56.51	16.81	-0.196
Ma & Ding (2020)	386	MVS-13	SWLS	C	P	56.99	-	-0.14				2018
Ma et al (2020)	321	MVS-18	CWBS-S	C	p	54.52	-	-0.226	-0.153	-0.119	0.214	2018
	★321	MVS-18	CWBS-P	C	P	54.52	-	-0.182
Ren et al (2019)	537	MVS-13	IWB	Ad	P	100	31.16±3.04	-0.13	-0.096			2017
Sirgy(1998)	187	MVS-7	SWLS	-	P	NA	32.88±8.32	-0.165				1990
Wang et al (2017)	565	MVS-18	SWLS	C	p	63.89	19.34±1.06	-0.27				2015
Wang L (2012)	443	MVS-18	SWLS / PANAS	-	U	49.66	-		-0.301	-0.067	0.207	2010
Wang R (2011)	402	MVS-15	MHQ-S	C	U	55.47		-0.214	-0.178	-0.128	0.16	2011
	★402	MVS-15	MHQ-P	C	U	55.47	-	-0.07
Wen & Xu (2018)	380	MVS-13	SWLS,+PANAS	C	P	54.21	-	-0.021	-0.178	-0.074	0.182	2016
	★380	MVS-13	PWBS	C	P	54.21	-	-0.25
Xie (2013)	701	MVS-18	SWLS,	EM	P	56.49	-		-0.17	-0.1	0.15	2011
	★701	MVS-18	PWBS	EM	P	56.49	-	-0.19
Xu (2013)b	267	MVS-13	SWLS	C	P	52.81	-	-0.118				2011
Yang (2018)	630	MVS-18	SWLS+PANAS	C	UP	54.44	-	-0.372				2016
Yao (2014)	525	MVS-10	ALSS / PANAS	EM	U		-	-0.559				2012
Yu (2016)	946	MVS-18	SWLS,	C	P	54.02	20.32±0.15		-0.39	-0.34	0.32	2014
	★946	MVS-18	PWBS	C	P	54.02	20.32±0.15	-0.271
Yuan (2012)	724	MVS-7	SWLS / PANAS	-	U	49.59	31.30±11.6		-0.03	0	0.12	2011
Zhao et al (2019)	563	MVS-18	SWLS,+SHS	Ad	P	41.74	29.14±2.37	-0.31	-0.22			2017
Zheng (2020)	547	MVS-15	SWLS, PANAS	C	P	36.38	-	-0.11	-0.11	-0.09	0.21	2018
Zhou (2021)	3981	MVS-5	SWLS	EM	UP	46.09	14.65±1.11		-0.308			2021
Zhou et al (2020)	225	MVS-13	MSLSS, ABS	C	P	63.72	19.95	-0.07		-0.04	0.07	2018
Du (2019)	575	AI-35 absolute	CSSWB	C	P	53.57	19.51±1.03	-0.165				2017
Gatersleben et al (2018)	961	Extrinsic goals	SWLS	mixed	P	-	-	-0.25				2016
Ku (2015) sample1	516	AI=12 relative	SWLS	ME	P	47.7	12.94±0.96		-0.18			2013
Ku (2015) sample2	531	AI=12 relative	SWLS	ME	P	62.3	16.57±0.83		-0.2			2013
Lei & Huang (2015)	484	AI-35 absolute	SWLS, PANAS	C	P	50.62	20.26±1.31		-0.593	-0.672	0.389	1012
Lekes et al (2010)	515	AI-14 absolute	CSC, PANAS	ME	P	56.12	15.5	0.13				2008
Qiu et al (2012)	327	AI-18 absolute	SWLS, PANAS	Ad	P	-	23.61±2.89	0.09				2010
Tao (2018)	493	AI-35 absolute	IWB	-	P	47.7	14.76±1.23	-0.05				2016
Yang et al (2021)	429	AI-35 absolute	SWLS, PANAS	C, Ad	P	60.14	-	0.26	0.15	0.29	0.2	2019
Yu (2018)	710	AI-35 absolute	SWLS, PANAS	EM	UP	-	-	-0.07				2016
Zheng et al (2021)	1567	AI 1-item absolute	CSWBS	Md, C	P	-	29.33±6.00	-0.21				2019
范有靖 (2012)	194	AI-35 absolute	SWB-CR综合	Ad	UP	42.46	22.2±4.2	0.01				2010
李原 (2017)a	15870	AI-35 absolute	SWLS, PANAS	C, Ad	P	85.79	26.9		0.047	0.032	0.08	1015
	★15870	AI-35 absolute	OHS-hedonic					0.235
	★15870	AI-35 absolute	OHS-eudemonic					0.183
凌宇(2013)	378	AI-35 absolute	SWLS,	Ad	P	100	23.61±2.80		0.202			2011
邱辉 et al (2012)	270	AI-18 absolute	SWLS, PANAS	Ad	P	56.3	23.61±2.89	0.09				2010
王燕(2008)a	505	AI-35 absolute	SWLS, ABS	C	UP				-0.001	0.124	0.065	2006
叶为锋 (2017)	429	AI-18 absolute	SWLS, PANAS	C, Ad	UP	60.14	-	0.26	0.15	0.29	0.2	2015
余金聪 et al (2022)	796	AI-35 absolute	SWLS, PANAS	C	P	61.93	19.2±2.0	0.1				2020
余祖伟(2015)a	644	AI-35 absolute	SWLS, PANAS	C	P	33.85	-		-0.05	0.04	0.09	2013
张莹 (2019)	★135	AI-CE absolute	PWBS	Ad	UP	39.26	-	-0.086				2016
周薇(2013a	★563	AI-CE absolute	PWBS									2011
